# Supplementary material for: How to Achieve Better Results Using PASS-Based Virtual Screening: Case Study for Kinase Inhibitors
Source: Front Chem. 2018 Apr 26;6:133. doi: 10.3389/fchem.2018.00133 (PMC5935003; doi:10.3389/fchem.2018.00133)
Supplement: Supplementary file 2 [file Table_2.XLSX]

## Sheet: I
TARGET	TRUE POSITIVE	TRUE NEGATIVE	FALSE POSITIVE	FALSE NEGATIVE	SENSITIVITY	SPECIFICITY	ACCURACY	BALANCED ACCURACY	PRECISION	F1	ROC AUC	N of actives	N of inactives	actives to inactives ratio	N of Compounds
CHEMBL1862	168	31	18	368	0.313433	0.632653	0.340171	0.473043	0.903226	0.465374	0.454272	536	49	10.9388	585
CHEMBL203	606	122	53	152	0.799472	0.697143	0.780279	0.748308	0.919575	0.855328	0.846943	758	175	4.33143	933
CHEMBL1981	73	13	7	16	0.820225	0.65	0.788991	0.735112	0.9125	0.863905	0.780899	89	20	4.45	109
CHEMBL1824	47	33	7	16	0.746032	0.825	0.776699	0.785516	0.87037	0.803419	0.862698	63	40	1.575	103
CHEMBL1913	82	36	6	77	0.515723	0.857143	0.587065	0.686433	0.931818	0.663968	0.727314	159	42	3.78571	201
CHEMBL1957	261	22	29	377	0.409091	0.431373	0.41074	0.420232	0.9	0.5625	0.435829	638	51	12.5098	689
CHEMBL1936	52	23	10	44	0.541667	0.69697	0.581395	0.619318	0.83871	0.658228	0.693497	96	33	2.90909	129
CHEMBL3629	218	25	43	88	0.712418	0.367647	0.649733	0.540033	0.835249	0.768959	0.548155	306	68	4.5	374
CHEMBL2468	2	3	0	7	0.222222	1	0.416667	0.611111	1	0.363636	0.740741	9	3	3	12
CHEMBL3142	9	14	4	43	0.173077	0.777778	0.328571	0.475427	0.692308	0.276923	0.502137	52	18	2.88889	70
CHEMBL3961	3	2	0	2	0.6	1	0.714286	0.8	1	0.75	0.6	5	2	2.5	7
CHEMBL258	13	15	9	31	0.295455	0.625	0.411765	0.460227	0.590909	0.393939	0.550189	44	24	1.83333	68
CHEMBL260	123	36	7	89	0.580189	0.837209	0.623529	0.708699	0.946154	0.719298	0.732119	212	43	4.93023	255
CHEMBL262	113	32	5	93	0.548544	0.864865	0.596708	0.706704	0.957627	0.697531	0.816321	206	37	5.56757	243
CHEMBL2426	1	1	0	2	0.333333	1	0.5	0.666667	1	0.5	0.666667	3	1	3	4
CHEMBL3650	39	28	24	314	0.110482	0.538462	0.165432	0.324472	0.619048	0.1875	0.250054	353	52	6.78846	405
CHEMBL4708	6	3	1	2	0.75	0.75	0.75	0.75	0.857143	0.8	0.84375	8	4	2	12
CHEMBL2828	7	1	12	6	0.538462	0.0769231	0.307692	0.307692	0.368421	0.4375	0.189349	13	13	1	26
CHEMBL267	216	32	30	128	0.627907	0.516129	0.610837	0.572018	0.878049	0.732203	0.610606	344	62	5.54839	406
CHEMBL2527	6	1	0	11	0.352941	1	0.388889	0.676471	1	0.521739	1	17	1	17	18
CHEMBL2534	202	79	23	221	0.477541	0.77451	0.535238	0.626026	0.897778	0.623457	0.782969	423	102	4.14706	525
CHEMBL2431	273	12	19	82	0.769014	0.387097	0.738342	0.578055	0.934932	0.843895	0.612449	355	31	11.4516	386
CHEMBL4816	0	1	0	3	0	1	0.25	0.5	NAN	NAN	0.333333	3	1	3	4
CHEMBL3476	5	2	0	10	0.333333	1	0.411765	0.666667	1	0.5	0.933333	15	2	7.5	17
CHEMBL1991	4	7	0	23	0.148148	1	0.323529	0.574074	1	0.258065	0.84127	27	7	3.85714	34
CHEMBL2185	242	25	25	212	0.53304	0.5	0.529762	0.51652	0.906367	0.67129	0.501057	454	50	9.08	504
CHEMBL3231	48	10	10	31	0.607595	0.5	0.585859	0.553797	0.827586	0.70073	0.582278	79	20	3.95	99
CHEMBL2147	699	29	30	314	0.69003	0.491525	0.679104	0.590778	0.958848	0.802526	0.613231	1013	59	17.1695	1072
CHEMBL3032	5	2	0	5	0.5	1	0.583333	0.75	1	0.666667	1	10	2	5	12
CHEMBL2148	673	87	102	341	0.663708	0.460317	0.631754	0.562013	0.868387	0.752376	0.60378	1014	189	5.36508	1203
CHEMBL4237	0	1	0	2	0	1	0.333333	0.5	NAN	NAN	0	2	1	2	3
CHEMBL3582	1	1	0	23	0.0416667	1	0.08	0.520833	1	0.08	0.958333	24	1	24	25
CHEMBL2938	1	1	3	5	0.166667	0.25	0.2	0.208333	0.25	0.2	0.25	6	4	1.5	10
CHEMBL2595	1	1	0	0	1	1	1	1	1	1	1	1	1	1	2
CHEMBL3863	0	1	0	2	0	1	0.333333	0.5	NAN	NAN	0.5	2	1	2	3
CHEMBL1906	21	5	3	4	0.84	0.625	0.787879	0.7325	0.875	0.857143	0.835	25	8	3.125	33
CHEMBL2599	355	85	49	1197	0.228737	0.634328	0.260973	0.431533	0.878713	0.362986	0.397196	1552	134	11.5821	1686
CHEMBL3024	19	14	3	17	0.527778	0.823529	0.622642	0.675654	0.863636	0.655172	0.704248	36	17	2.11765	53
CHEMBL2959	22	2	1	12	0.647059	0.666667	0.648649	0.656863	0.956522	0.77193	0.813725	34	3	11.3333	37
CHEMBL2835	933	32	20	222	0.807792	0.615385	0.799503	0.711588	0.979014	0.885199	0.748185	1155	52	22.2115	1207
CHEMBL2971	1253	80	97	363	0.775371	0.451977	0.743447	0.613674	0.928148	0.844909	0.672135	1616	177	9.12994	1793
CHEMBL1868	36	6	5	21	0.631579	0.545455	0.617647	0.588517	0.878049	0.734694	0.688995	57	11	5.18182	68
CHEMBL279	778	158	116	379	0.672429	0.576642	0.654088	0.624536	0.870246	0.758654	0.641904	1157	274	4.22263	1431
CHEMBL2850	25	3	0	8	0.757576	1	0.777778	0.878788	1	0.862069	0.929293	33	3	11	36
CHEMBL4273	0	1	0	1	0	1	0.5	0.5	NAN	NAN	0	1	1	1	2
CHEMBL2208	36	16	27	6	0.857143	0.372093	0.611765	0.614618	0.571429	0.685714	0.709856	42	43	0.976744	85
CHEMBL2973	277	57	38	233	0.543137	0.6	0.552066	0.571569	0.879365	0.671515	0.569804	510	95	5.36842	605
CHEMBL2695	306	112	159	170	0.642857	0.413284	0.559572	0.528071	0.658065	0.650372	0.525109	476	271	1.75646	747
CHEMBL4045	11	0	0	4	0.733333	NAN	0.733333	NAN	1	0.846154	NAN	15	0	#DIV/0!	15
CHEMBL2689	25	4	1	3	0.892857	0.8	0.878788	0.846429	0.961538	0.925926	0.914286	28	5	5.6	33
CHEMBL4179	29	5	2	27	0.517857	0.714286	0.539683	0.616071	0.935484	0.666667	0.579082	56	7	8	63
CHEMBL2637	43	15	12	63	0.40566	0.555556	0.43609	0.480608	0.781818	0.534161	0.500349	106	27	3.92593	133
CHEMBL3587	81	1	2	18	0.818182	0.333333	0.803922	0.575758	0.975904	0.89011	0.707071	99	3	33	102
CHEMBL3717	718	66	46	200	0.782135	0.589286	0.761165	0.68571	0.939791	0.853746	0.727387	918	112	8.19643	1030
CHEMBL3616	2	1	0	3	0.4	1	0.5	0.7	1	0.571429	1	5	1	5	6
CHEMBL2801	5	1	0	11	0.3125	1	0.352941	0.65625	1	0.47619	1	16	1	16	17
CHEMBL3116	353	3	25	22	0.941333	0.107143	0.883375	0.524238	0.933862	0.937583	0.562286	375	28	13.3929	403
CHEMBL2543	1	1	0	2	0.333333	1	0.5	0.666667	1	0.5	0.666667	3	1	3	4
CHEMBL299	0	19	0	15	0	1	0.558824	0.5	NAN	NAN	0.403509	15	19	0.789474	34
CHEMBL3045	1	3	0	238	0.0041841	1	0.0165289	0.502092	1	0.00833333	0.979079	239	3	79.6667	242
CHEMBL4040	866	22	54	36	0.960089	0.289474	0.907975	0.624781	0.941304	0.950604	0.873104	902	76	11.8684	978
CHEMBL301	105	36	11	37	0.739437	0.765957	0.746032	0.752697	0.905172	0.813953	0.832784	142	47	3.02128	189
CHEMBL2250	8	0	1	1	0.888889	0	0.8	0.444444	0.888889	0.888889	0.444444	9	1	9	10
CHEMBL2793	1	1	0	4	0.2	1	0.333333	0.6	1	0.333333	0.2	5	1	5	6
CHEMBL1955	17	8	4	17	0.5	0.666667	0.543478	0.583333	0.809524	0.618182	0.593137	34	12	2.83333	46
CHEMBL1841	19	10	14	9	0.678571	0.416667	0.557692	0.547619	0.575758	0.622951	0.58631	28	24	1.16667	52
CHEMBL3234	2	8	1	54	0.0357143	0.888889	0.153846	0.462302	0.666667	0.0677966	0.712302	56	9	6.22222	65
CHEMBL3905	14	3	4	7	0.666667	0.428571	0.607143	0.547619	0.777778	0.717949	0.510204	21	7	3	28
CHEMBL2815	268	95	93	467	0.364626	0.505319	0.393283	0.434972	0.742382	0.489051	0.42847	735	188	3.90957	923
CHEMBL2742	340	13	14	124	0.732759	0.481481	0.718941	0.60712	0.960452	0.831296	0.689655	464	27	17.1852	491
CHEMBL4101	9	4	14	6	0.6	0.222222	0.393939	0.411111	0.391304	0.473684	0.418519	15	18	0.833333	33
CHEMBL308	74	6	53	11	0.870588	0.101695	0.555556	0.486142	0.582677	0.698113	0.44327	85	59	1.44068	144
CHEMBL2292	28	27	23	13	0.682927	0.54	0.604396	0.611463	0.54902	0.608696	0.649268	41	50	0.82	91
CHEMBL2996	1	1	0	5	0.166667	1	0.285714	0.583333	1	0.285714	1	6	1	6	7
CHEMBL2276	211	58	28	92	0.69637	0.674419	0.691517	0.685394	0.882845	0.778598	0.71291	303	86	3.52326	389
CHEMBL2007	26	3	2	28	0.481481	0.6	0.491525	0.540741	0.928571	0.634146	0.744444	54	5	10.8	59
CHEMBL3920	8	19	2	66	0.108108	0.904762	0.284211	0.506435	0.8	0.190476	0.861647	74	21	3.52381	95
CHEMBL4282	90	177	26	602	0.130058	0.871921	0.298324	0.500989	0.775862	0.222772	0.472565	692	203	3.40887	895
CHEMBL1974	227	24	22	58	0.796491	0.521739	0.758308	0.659115	0.911647	0.850187	0.660107	285	46	6.19565	331
CHEMBL3553	50	41	17	126	0.284091	0.706897	0.388889	0.495494	0.746269	0.411523	0.568868	176	58	3.03448	234
CHEMBL3009	20	1	2	4	0.833333	0.333333	0.777778	0.583333	0.909091	0.869565	0.722222	24	3	8	27
CHEMBL2345	105	5	15	28	0.789474	0.25	0.718954	0.519737	0.875	0.83004	0.492481	133	20	6.65	153
CHEMBL3055	5	5	9	3	0.625	0.357143	0.454545	0.491071	0.357143	0.454545	0.491071	8	14	0.571429	22
CHEMBL1844	85	27	6	146	0.367965	0.818182	0.424242	0.593074	0.934066	0.52795	0.62377	231	33	7	264
CHEMBL4128	3	1	0	11	0.214286	1	0.266667	0.607143	1	0.352941	0.857143	14	1	14	15
CHEMBL3529	68	1	2	29	0.701031	0.333333	0.69	0.517182	0.971429	0.814371	0.570447	97	3	32.3333	100
CHEMBL4501	2	1	1	7	0.222222	0.5	0.272727	0.361111	0.666667	0.333333	0.611111	9	2	4.5	11
CHEMBL331	605	12	9	42	0.935085	0.571429	0.923653	0.753257	0.985342	0.959556	0.733863	647	21	30.8095	668
CHEMBL4036	19	9	5	1	0.95	0.642857	0.823529	0.796429	0.791667	0.863636	0.867857	20	14	1.42857	34
CHEMBL4630	97	8	0	105	0.480198	1	0.5	0.740099	1	0.648829	0.788366	202	8	25.25	210
CHEMBL4439	24	39	0	13	0.648649	1	0.828947	0.824324	1	0.786885	0.870409	37	39	0.948718	76
CHEMBL2073	26	17	6	7	0.787879	0.73913	0.767857	0.763505	0.8125	0.8	0.855072	33	23	1.43478	56
CHEMBL3357	12	1	0	3	0.8	1	0.8125	0.9	1	0.888889	1	15	1	15	16
CHEMBL3778	154	11	15	52	0.747573	0.423077	0.711207	0.585325	0.911243	0.821333	0.573749	206	26	7.92308	232
CHEMBL4722	253	97	11	504	0.334214	0.898148	0.404624	0.616181	0.958333	0.495593	0.640247	757	108	7.00926	865
CHEMBL3797	6	13	21	4	0.6	0.382353	0.431818	0.491176	0.222222	0.324324	0.573529	10	34	0.294118	44
CHEMBL3935	11	2	0	2	0.846154	1	0.866667	0.923077	1	0.916667	0.961538	13	2	6.5	15
CHEMBL3831	0	1	0	2	0	1	0.333333	0.5	NAN	NAN	1	2	1	2	3
CHEMBL3829	1	1	0	1	0.5	1	0.666667	0.75	1	0.666667	1	2	1	2	3
CHEMBL3788	48	0	0	1	0.979592	NAN	0.979592	NAN	1	0.989691	NAN	49	0	#DIV/0!	49
CHEMBL3982	1	0	0	1	0.5	NAN	0.5	NAN	1	0.666667	NAN	2	0	#DIV/0!	2
CHEMBL2068	10	6	1	17	0.37037	0.857143	0.470588	0.613757	0.909091	0.526316	0.534392	27	7	3.85714	34
CHEMBL3983	93	10	19	58	0.615894	0.344828	0.572222	0.480361	0.830357	0.707224	0.485956	151	29	5.2069	180
CHEMBL4223	5	0	1	0	1	0	0.833333	0.5	0.833333	0.909091	1	5	1	5	6
CHEMBL4224	20	6	8	19	0.512821	0.428571	0.490566	0.470696	0.714286	0.597015	0.397436	39	14	2.78571	53
CHEMBL4225	1	1	0	2	0.333333	1	0.5	0.666667	1	0.5	0.666667	3	1	3	4
CHEMBL3835	2	1	1	2	0.5	0.5	0.5	0.5	0.666667	0.571429	0.5	4	2	2	6
CHEMBL3836	98	3	17	31	0.75969	0.15	0.677852	0.454845	0.852174	0.803279	0.405039	129	20	6.45	149
CHEMBL4599	138	3	143	4	0.971831	0.0205479	0.489583	0.496189	0.491103	0.652482	0.563236	142	146	0.972603	288
CHEMBL4601	1	21	2	9	0.1	0.913043	0.666667	0.506522	0.333333	0.153846	0.517391	10	23	0.434783	33
CHEMBL4202	3	0	0	1	0.75	NAN	0.75	NAN	1	0.857143	NAN	4	0	#DIV/0!	4
CHEMBL4203	5	0	0	3	0.625	NAN	0.625	NAN	1	0.769231	NAN	8	0	#DIV/0!	8
CHEMBL4204	161	4	12	49	0.766667	0.25	0.730088	0.508333	0.930636	0.840731	0.477976	210	16	13.125	226
CHEMBL4523	359	43	50	280	0.561815	0.462366	0.54918	0.51209	0.877751	0.685115	0.50117	639	93	6.87097	732
CHEMBL4525	24	3	3	3	0.888889	0.5	0.818182	0.694444	0.888889	0.888889	0.691358	27	6	4.5	33
CHEMBL4852	5	0	0	2	0.714286	NAN	0.714286	NAN	1	0.833333	NAN	7	0	#DIV/0!	7
CHEMBL2041	103	21	20	54	0.656051	0.512195	0.626263	0.584123	0.837398	0.735714	0.628088	157	41	3.82927	198
CHEMBL4482	106	4	8	11	0.905983	0.333333	0.852713	0.619658	0.929825	0.917749	0.61396	117	12	9.75	129
CHEMBL5251	398	9	43	40	0.908676	0.173077	0.830612	0.540876	0.902494	0.905575	0.581094	438	52	8.42308	490
CHEMBL5491	1	7	0	14	0.0666667	1	0.363636	0.533333	1	0.125	0.514286	15	7	2.14286	22
CHEMBL5145	98	19	9	143	0.406639	0.678571	0.434944	0.542605	0.915888	0.563218	0.489478	241	28	8.60714	269
CHEMBL4454	6	4	1	2	0.75	0.8	0.769231	0.775	0.857143	0.8	0.7	8	5	1.6	13
CHEMBL5147	15	5	0	25	0.375	1	0.444444	0.6875	1	0.545455	0.81	40	5	8	45
CHEMBL5600	1	0	0	6	0.142857	NAN	0.142857	NAN	1	0.25	NAN	7	0	#DIV/0!	7
CHEMBL4895	15	2	1	7	0.681818	0.666667	0.68	0.674242	0.9375	0.789474	0.712121	22	3	7.33333	25
CHEMBL4897	0	2	2	3	0	0.5	0.285714	0.25	0	NAN	0.333333	3	4	0.75	7
CHEMBL4898	13	5	0	93	0.122642	1	0.162162	0.561321	1	0.218487	0.743396	106	5	21.2	111
CHEMBL4899	0	0	0	4	0	NAN	0	NAN	NAN	NAN	NAN	4	0	#DIV/0!	4
CHEMBL4900	28	0	0	9	0.756757	NAN	0.756757	NAN	1	0.861538	NAN	37	0	#DIV/0!	37
CHEMBL4247	374	15	18	13	0.966408	0.454545	0.92619	0.710477	0.954082	0.960205	0.649049	387	33	11.7273	420
CHEMBL4575	6	3	1	7	0.461538	0.75	0.529412	0.605769	0.857143	0.6	0.461538	13	4	3.25	17
CHEMBL4576	1	0	0	3	0.25	NAN	0.25	NAN	1	0.4	NAN	4	0	#DIV/0!	4
CHEMBL4578	157	17	8	568	0.216552	0.68	0.232	0.448276	0.951515	0.352809	0.379752	725	25	29	750
CHEMBL5407	456	8	13	84	0.844444	0.380952	0.827094	0.612698	0.972281	0.903865	0.706349	540	21	25.7143	561
CHEMBL5408	36	3	3	57	0.387097	0.5	0.393939	0.443548	0.923077	0.545455	0.498208	93	6	15.5	99
CHEMBL5314	7	3	0	4	0.636364	1	0.714286	0.818182	1	0.777778	0.848485	11	3	3.66667	14
CHEMBL5330	7	112	33	4	0.636364	0.772414	0.762821	0.704389	0.175	0.27451	0.779937	11	145	0.0758621	156
CHEMBL5331	10	5	15	2	0.833333	0.25	0.46875	0.541667	0.4	0.540541	0.733333	12	20	0.6	32
CHEMBL5469	3	2	0	1	0.75	1	0.833333	0.875	1	0.857143	1	4	2	2	6
CHEMBL5543	36	3	24	3	0.923077	0.111111	0.590909	0.517094	0.6	0.727273	0.565052	39	27	1.44444	66
CHEMBL5568	56	4	9	3	0.949153	0.307692	0.833333	0.628422	0.861538	0.903226	0.724902	59	13	4.53846	72
CHEMBL5608	7	0	0	16	0.304348	NAN	0.304348	NAN	1	0.466667	NAN	23	0	#DIV/0!	23
CHEMBL5261	7	2	0	55	0.112903	1	0.140625	0.556452	1	0.202899	0.596774	62	2	31	64
CHEMBL5518	5	2	0	1	0.833333	1	0.875	0.916667	1	0.909091	1	6	2	3	8
CHEMBL5650	3	0	1	0	1	0	0.75	0.5	0.75	0.857143	1	3	1	3	4
CHEMBL5719	13	8	0	114	0.102362	1	0.155556	0.551181	1	0.185714	0.567913	127	8	15.875	135
CHEMBL5818	0	1	0	2	0	1	0.333333	0.5	NAN	NAN	0.5	2	1	2	3
CHEMBL6166	17	15	20	26	0.395349	0.428571	0.410256	0.41196	0.459459	0.425	0.398007	43	35	1.22857	78
CHEMBL5627	2	0	0	1	0.666667	NAN	0.666667	NAN	1	0.8	NAN	3	0	#DIV/0!	3
CHEMBL5794	0	1	0	4	0	1	0.2	0.5	NAN	NAN	0.75	4	1	4	5
CHEMBL1075167	2	0	0	2	0.5	NAN	0.5	NAN	1	0.666667	NAN	4	0	#DIV/0!	4
CHEMBL1075104	281	13	41	122	0.69727	0.240741	0.643326	0.469006	0.872671	0.775172	0.624253	403	54	7.46296	457

## Sheet: MAI
TARGET	TRUE POSITIVE	TRUE NEGATIVE	FALSE POSITIVE	FALSE NEGATIVE	SENSITIVITY	SPECIFICITY	ACCURACY	BALANCED ACCURACY	PRECISION	F1	ROC AUC	N of actives	N of inactives	actives to inactives ratio	N of Compounds
CHEMBL1862	147	32	17	389	0.274254	0.653061	0.305983	0.463657	0.896341	0.42	0.518162	536	49	10.9388	585
CHEMBL203	658	90	85	100	0.868074	0.514286	0.801715	0.69118	0.885599	0.876749	0.829024	89	175	0.508571	264
CHEMBL1981	65	13	7	24	0.730337	0.65	0.715596	0.690169	0.902778	0.807453	0.758989	63	20	3.15	83
CHEMBL1824	47	31	9	16	0.746032	0.775	0.757282	0.760516	0.839286	0.789916	0.847222	159	40	3.975	199
CHEMBL1913	57	37	5	102	0.358491	0.880952	0.467662	0.619721	0.919355	0.515837	0.663223	638	42	15.1905	680
CHEMBL1957	306	17	34	332	0.479624	0.333333	0.468795	0.406479	0.9	0.625767	0.391788	96	51	1.88235	147
CHEMBL1936	54	21	12	42	0.5625	0.636364	0.581395	0.599432	0.818182	0.666667	0.629735	306	33	9.27273	339
CHEMBL3629	147	27	41	159	0.480392	0.397059	0.465241	0.438725	0.781915	0.595142	0.408689	9	68	0.132353	77
CHEMBL2468	5	1	2	4	0.555556	0.333333	0.5	0.444444	0.714286	0.625	0.555556	52	3	17.3333	55
CHEMBL3142	16	5	13	36	0.307692	0.277778	0.3	0.292735	0.551724	0.395062	0.307692	5	18	0.277778	23
CHEMBL3961	3	0	2	2	0.6	0	0.428571	0.3	0.6	0.6	0.4	44	2	22	46
CHEMBL258	16	16	8	28	0.363636	0.666667	0.470588	0.515152	0.666667	0.470588	0.560606	212	24	8.83333	236
CHEMBL260	164	17	26	48	0.773585	0.395349	0.709804	0.584467	0.863158	0.81592	0.666849	206	43	4.7907	249
CHEMBL262	118	30	7	88	0.572816	0.810811	0.609053	0.691813	0.944	0.712991	0.771976	3	37	0.0810811	40
CHEMBL2426	0	0	1	3	0	0	0	0	0	NAN	0	353	1	353	354
CHEMBL3650	121	16	36	232	0.342776	0.307692	0.338272	0.325234	0.770701	0.47451	0.250545	8	52	0.153846	60
CHEMBL4708	7	0	4	1	0.875	0	0.583333	0.4375	0.636364	0.736842	0.75	13	4	3.25	17
CHEMBL2828	6	3	10	7	0.461538	0.230769	0.346154	0.346154	0.375	0.413793	0.236686	344	13	26.4615	357
CHEMBL267	210	27	35	134	0.610465	0.435484	0.583744	0.522974	0.857143	0.713073	0.602072	17	62	0.274194	79
CHEMBL2527	5	1	0	12	0.294118	1	0.333333	0.647059	1	0.454545	0.647059	423	1	423	424
CHEMBL2534	119	63	39	304	0.281324	0.617647	0.346667	0.449485	0.753165	0.409639	0.442729	355	102	3.48039	457
CHEMBL2431	344	3	28	11	0.969014	0.0967742	0.898964	0.532894	0.924731	0.946355	0.618628	3	31	0.0967742	34
CHEMBL4816	0	0	1	3	0	0	0	0	0	NAN	0	15	1	15	16
CHEMBL3476	9	2	0	6	0.6	1	0.647059	0.8	1	0.75	0.833333	27	2	13.5	29
CHEMBL1991	7	4	3	20	0.259259	0.571429	0.323529	0.415344	0.7	0.378378	0.412698	454	7	64.8571	461
CHEMBL2185	252	34	16	202	0.555066	0.68	0.56746	0.617533	0.940299	0.698061	0.630352	79	50	1.58	129
CHEMBL3231	55	8	12	24	0.696203	0.4	0.636364	0.548101	0.820896	0.753425	0.555696	1013	20	50.65	1033
CHEMBL2147	599	32	27	414	0.591313	0.542373	0.588619	0.566843	0.956869	0.730933	0.582479	10	59	0.169492	69
CHEMBL3032	8	2	0	2	0.8	1	0.833333	0.9	1	0.888889	1	1014	2	507	1016
CHEMBL2148	570	82	107	444	0.56213	0.433862	0.541978	0.497996	0.84195	0.674157	0.509444	2	189	0.010582	191
CHEMBL4237	0	0	1	2	0	0	0	0	0	NAN	0	24	1	24	25
CHEMBL3582	0	1	0	24	0	1	0.04	0.5	NAN	NAN	0.958333	6	1	6	7
CHEMBL2938	3	4	0	3	0.5	1	0.7	0.75	1	0.666667	0.791667	1	4	0.25	5
CHEMBL2595	0	1	0	1	0	1	0.5	0.5	NAN	NAN	1	2	1	2	3
CHEMBL3863	0	1	0	2	0	1	0.333333	0.5	NAN	NAN	0	25	1	25	26
CHEMBL1906	23	5	3	2	0.92	0.625	0.848485	0.7725	0.884615	0.901961	0.79	1552	8	194	1560
CHEMBL2599	320	80	54	1232	0.206186	0.597015	0.237248	0.4016	0.855615	0.332295	0.347159	36	134	0.268657	170
CHEMBL3024	18	17	0	18	0.5	1	0.660377	0.75	1	0.666667	0.797386	34	17	2	51
CHEMBL2959	28	2	1	6	0.823529	0.666667	0.810811	0.745098	0.965517	0.888889	0.892157	1155	3	385	1158
CHEMBL2835	861	34	18	294	0.745455	0.653846	0.741508	0.69965	0.979522	0.846608	0.783733	1616	52	31.0769	1668
CHEMBL2971	1368	62	115	248	0.846535	0.350282	0.797546	0.598409	0.922454	0.882865	0.572184	57	177	0.322034	234
CHEMBL1868	36	4	7	21	0.631579	0.363636	0.588235	0.497608	0.837209	0.72	0.470494	1157	11	105.182	1168
CHEMBL279	733	145	129	424	0.633535	0.529197	0.613557	0.581366	0.850348	0.726102	0.624668	33	274	0.120438	307
CHEMBL2850	24	2	1	9	0.727273	0.666667	0.722222	0.69697	0.96	0.827586	0.727273	1	3	0.333333	4
CHEMBL4273	0	1	0	1	0	1	0.5	0.5	NAN	NAN	0	42	1	42	43
CHEMBL2208	34	1	42	8	0.809524	0.0232558	0.411765	0.41639	0.447368	0.576271	0.559247	510	43	11.8605	553
CHEMBL2973	324	26	69	186	0.635294	0.273684	0.578512	0.454489	0.824427	0.717608	0.444376	476	95	5.01053	571
CHEMBL2695	418	39	232	58	0.878151	0.143911	0.61178	0.511031	0.643077	0.742451	0.391175	15	271	0.0553506	286
CHEMBL4045	12	0	0	3	0.8	NAN	0.8	NAN	1	0.888889	NAN	28	0	#DIV/0!	28
CHEMBL2689	26	3	2	2	0.928571	0.6	0.878788	0.764286	0.928571	0.928571	0.892857	56	5	11.2	61
CHEMBL4179	30	5	2	26	0.535714	0.714286	0.555556	0.625	0.9375	0.681818	0.556122	106	7	15.1429	113
CHEMBL2637	37	20	7	69	0.349057	0.740741	0.428571	0.544899	0.840909	0.493333	0.565688	99	27	3.66667	126
CHEMBL3587	83	1	2	16	0.838384	0.333333	0.823529	0.585859	0.976471	0.902174	0.646465	918	3	306	921
CHEMBL3717	782	64	48	136	0.851852	0.571429	0.821359	0.71164	0.942169	0.894737	0.67331	5	112	0.0446429	117
CHEMBL3616	3	1	0	2	0.6	1	0.666667	0.8	1	0.75	1	16	1	16	17
CHEMBL2801	2	1	0	14	0.125	1	0.176471	0.5625	1	0.222222	0.875	375	1	375	376
CHEMBL3116	262	6	22	113	0.698667	0.214286	0.665012	0.456476	0.922535	0.795144	0.46181	3	28	0.107143	31
CHEMBL2543	1	0	1	2	0.333333	0	0.25	0.166667	0.5	0.4	0.333333	15	1	15	16
CHEMBL299	2	17	2	13	0.133333	0.894737	0.558824	0.514035	0.5	0.210526	0.168421	239	19	12.5789	258
CHEMBL3045	39	3	0	200	0.16318	1	0.173554	0.58159	1	0.280576	0.965132	902	3	300.667	905
CHEMBL4040	403	48	28	499	0.446785	0.631579	0.461145	0.539182	0.935035	0.604651	0.620463	142	76	1.86842	218
CHEMBL301	61	25	22	81	0.429577	0.531915	0.455026	0.480746	0.73494	0.542222	0.560683	9	47	0.191489	56
CHEMBL2250	6	0	1	3	0.666667	0	0.6	0.333333	0.857143	0.75	0	5	1	5	6
CHEMBL2793	1	1	0	4	0.2	1	0.333333	0.6	1	0.333333	0.2	34	1	34	35
CHEMBL1955	15	8	4	19	0.441176	0.666667	0.5	0.553922	0.789474	0.566038	0.556373	28	12	2.33333	40
CHEMBL1841	18	16	8	10	0.642857	0.666667	0.653846	0.654762	0.692308	0.666667	0.709821	56	24	2.33333	80
CHEMBL3234	4	8	1	52	0.0714286	0.888889	0.184615	0.480159	0.8	0.131148	0.623016	21	9	2.33333	30
CHEMBL3905	11	4	3	10	0.52381	0.571429	0.535714	0.547619	0.785714	0.628571	0.537415	735	7	105	742
CHEMBL2815	336	97	91	399	0.457143	0.515957	0.469122	0.48655	0.786885	0.578313	0.474859	464	188	2.46809	652
CHEMBL2742	155	20	7	309	0.334052	0.740741	0.356415	0.537396	0.95679	0.495208	0.584451	15	27	0.555556	42
CHEMBL4101	8	12	6	7	0.533333	0.666667	0.606061	0.6	0.571429	0.551724	0.555556	85	18	4.72222	103
CHEMBL308	50	9	50	35	0.588235	0.152542	0.409722	0.370389	0.5	0.540541	0.350947	41	59	0.694915	100
CHEMBL2292	18	35	15	23	0.439024	0.7	0.582418	0.569512	0.545455	0.486486	0.620488	6	50	0.12	56
CHEMBL2996	0	1	0	6	0	1	0.142857	0.5	NAN	NAN	1	303	1	303	304
CHEMBL2276	222	49	37	81	0.732673	0.569767	0.696658	0.65122	0.857143	0.790036	0.732059	54	86	0.627907	140
CHEMBL2007	28	3	2	26	0.518519	0.6	0.525424	0.559259	0.933333	0.666667	0.648148	74	5	14.8	79
CHEMBL3920	12	20	1	62	0.162162	0.952381	0.336842	0.557272	0.923077	0.275862	0.743243	692	21	32.9524	713
CHEMBL4282	452	132	71	240	0.653179	0.650246	0.652514	0.651713	0.864245	0.744033	0.611272	285	203	1.40394	488
CHEMBL1974	172	34	12	113	0.603509	0.73913	0.622356	0.67132	0.934783	0.733475	0.678642	176	46	3.82609	222
CHEMBL3553	60	38	20	116	0.340909	0.655172	0.418803	0.498041	0.75	0.46875	0.540165	24	58	0.413793	82
CHEMBL3009	17	0	3	7	0.708333	0	0.62963	0.354167	0.85	0.772727	0.527778	133	3	44.3333	136
CHEMBL2345	121	1	19	12	0.909774	0.05	0.797386	0.479887	0.864286	0.886447	0.515038	8	20	0.4	28
CHEMBL3055	6	4	10	2	0.75	0.285714	0.454545	0.517857	0.375	0.5	0.678571	231	14	16.5	245
CHEMBL1844	9	32	1	222	0.038961	0.969697	0.155303	0.504329	0.9	0.0746888	0.62705	14	33	0.424242	47
CHEMBL4128	4	1	0	10	0.285714	1	0.333333	0.642857	1	0.444444	0.428571	97	1	97	98
CHEMBL3529	38	2	1	59	0.391753	0.666667	0.4	0.52921	0.974359	0.558824	0.491409	9	3	3	12
CHEMBL4501	1	1	1	8	0.111111	0.5	0.181818	0.305556	0.5	0.181818	0.333333	647	2	323.5	649
CHEMBL331	531	14	7	116	0.820711	0.666667	0.815868	0.743689	0.986989	0.896203	0.82866	20	21	0.952381	41
CHEMBL4036	19	8	6	1	0.95	0.571429	0.794118	0.760714	0.76	0.844444	0.885714	202	14	14.4286	216
CHEMBL4630	136	5	3	66	0.673267	0.625	0.671429	0.649134	0.978417	0.797654	0.711015	37	8	4.625	45
CHEMBL4439	27	38	1	10	0.72973	0.974359	0.855263	0.852044	0.964286	0.830769	0.880804	33	39	0.846154	72
CHEMBL2073	24	22	1	9	0.727273	0.956522	0.821429	0.841897	0.96	0.827586	0.84058	15	23	0.652174	38
CHEMBL3357	10	0	1	5	0.666667	0	0.625	0.333333	0.909091	0.769231	0.666667	206	1	206	207
CHEMBL3778	114	15	11	92	0.553398	0.576923	0.556034	0.565161	0.912	0.688822	0.600635	757	26	29.1154	783
CHEMBL4722	222	89	19	535	0.293263	0.824074	0.359538	0.558668	0.921162	0.44489	0.567909	10	108	0.0925926	118
CHEMBL3797	2	34	0	8	0.2	1	0.818182	0.6	1	0.333333	0.708824	13	34	0.382353	47
CHEMBL3935	11	1	1	2	0.846154	0.5	0.8	0.673077	0.916667	0.88	0.923077	2	2	1	4
CHEMBL3831	0	0	1	2	0	0	0	0	0	NAN	0	2	1	2	3
CHEMBL3829	1	1	0	1	0.5	1	0.666667	0.75	1	0.666667	0.5	49	1	49	50
CHEMBL3788	47	0	0	2	0.959184	NAN	0.959184	NAN	1	0.979167	NAN	2	0	#DIV/0!	2
CHEMBL3982	1	0	0	1	0.5	NAN	0.5	NAN	1	0.666667	NAN	27	0	#DIV/0!	27
CHEMBL2068	8	6	1	19	0.296296	0.857143	0.411765	0.57672	0.888889	0.444444	0.555556	151	7	21.5714	158
CHEMBL3983	92	10	19	59	0.609272	0.344828	0.566667	0.47705	0.828829	0.70229	0.395524	5	29	0.172414	34
CHEMBL4223	3	0	1	2	0.6	0	0.5	0.3	0.75	0.666667	0	39	1	39	40
CHEMBL4224	21	10	4	18	0.538462	0.714286	0.584906	0.626374	0.84	0.65625	0.569597	3	14	0.214286	17
CHEMBL4225	1	0	1	2	0.333333	0	0.25	0.166667	0.5	0.4	0.333333	4	1	4	5
CHEMBL3835	4	1	1	0	1	0.5	0.833333	0.75	0.8	0.888889	0.875	129	2	64.5	131
CHEMBL3836	124	2	18	5	0.96124	0.1	0.845638	0.53062	0.873239	0.915129	0.385659	142	20	7.1	162
CHEMBL4599	140	1	145	2	0.985915	0.00684932	0.489583	0.496382	0.491228	0.655738	0.493102	10	146	0.0684932	156
CHEMBL4601	4	23	0	6	0.4	1	0.818182	0.7	1	0.571429	0.86087	4	23	0.173913	27
CHEMBL4202	4	0	0	0	1	NAN	1	NAN	1	1	NAN	8	0	#DIV/0!	8
CHEMBL4203	2	0	0	6	0.25	NAN	0.25	NAN	1	0.4	NAN	210	0	#DIV/0!	210
CHEMBL4204	183	2	14	27	0.871429	0.125	0.818584	0.498214	0.928934	0.899263	0.528274	639	16	39.9375	655
CHEMBL4523	486	43	50	153	0.760563	0.462366	0.722678	0.611464	0.906716	0.827234	0.625743	27	93	0.290323	120
CHEMBL4525	24	3	3	3	0.888889	0.5	0.818182	0.694444	0.888889	0.888889	0.709877	7	6	1.16667	13
CHEMBL4852	2	0	0	5	0.285714	NAN	0.285714	NAN	1	0.444444	NAN	157	0	#DIV/0!	157
CHEMBL2041	78	19	22	79	0.496815	0.463415	0.489899	0.480115	0.78	0.607004	0.53876	117	41	2.85366	158
CHEMBL4482	109	2	10	8	0.931624	0.166667	0.860465	0.549145	0.915966	0.923729	0.798433	438	12	36.5	450
CHEMBL5251	415	10	42	23	0.947489	0.192308	0.867347	0.569898	0.908096	0.927374	0.647699	15	52	0.288462	67
CHEMBL5491	0	7	0	15	0	1	0.318182	0.5	NAN	NAN	0.32381	241	7	34.4286	248
CHEMBL5145	112	12	16	129	0.46473	0.428571	0.460967	0.446651	0.875	0.607046	0.436574	8	28	0.285714	36
CHEMBL4454	4	4	1	4	0.5	0.8	0.615385	0.65	0.8	0.615385	0.7	40	5	8	45
CHEMBL5147	14	3	2	26	0.35	0.6	0.377778	0.475	0.875	0.5	0.62	7	5	1.4	12
CHEMBL5600	2	0	0	5	0.285714	NAN	0.285714	NAN	1	0.444444	NAN	22	0	#DIV/0!	22
CHEMBL4895	19	1	2	3	0.863636	0.333333	0.8	0.598485	0.904762	0.883721	0.651515	3	3	1	6
CHEMBL4897	1	1	3	2	0.333333	0.25	0.285714	0.291667	0.25	0.285714	0.416667	106	4	26.5	110
CHEMBL4898	18	4	1	88	0.169811	0.8	0.198198	0.484906	0.947368	0.288	0.618868	4	5	0.8	9
CHEMBL4899	0	0	0	4	0	NAN	0	NAN	NAN	NAN	NAN	37	0	#DIV/0!	37
CHEMBL4900	26	0	0	11	0.702703	NAN	0.702703	NAN	1	0.825397	NAN	387	0	#DIV/0!	387
CHEMBL4247	374	17	16	13	0.966408	0.515152	0.930952	0.74078	0.958974	0.962677	0.627594	13	33	0.393939	46
CHEMBL4575	8	3	1	5	0.615385	0.75	0.647059	0.682692	0.888889	0.727273	0.653846	4	4	1	8
CHEMBL4576	1	0	0	3	0.25	NAN	0.25	NAN	1	0.4	NAN	725	0	#DIV/0!	725
CHEMBL4578	34	19	6	691	0.0468966	0.76	0.0706667	0.403448	0.85	0.0888889	0.343117	540	25	21.6	565
CHEMBL5407	507	4	17	33	0.938889	0.190476	0.910873	0.564683	0.967557	0.953008	0.67284	93	21	4.42857	114
CHEMBL5408	23	4	2	70	0.247312	0.666667	0.272727	0.456989	0.92	0.389831	0.430108	11	6	1.83333	17
CHEMBL5314	7	2	1	4	0.636364	0.666667	0.642857	0.651515	0.875	0.736842	0.757576	11	3	3.66667	14
CHEMBL5330	10	114	31	1	0.909091	0.786207	0.794872	0.847649	0.243902	0.384615	0.88652	12	145	0.0827586	157
CHEMBL5331	9	4	16	3	0.75	0.2	0.40625	0.475	0.36	0.486486	0.641667	4	20	0.2	24
CHEMBL5469	3	2	0	1	0.75	1	0.833333	0.875	1	0.857143	0.875	39	2	19.5	41
CHEMBL5543	29	18	9	10	0.74359	0.666667	0.712121	0.705128	0.763158	0.753247	0.747388	59	27	2.18519	86
CHEMBL5568	47	2	11	12	0.79661	0.153846	0.680556	0.475228	0.810345	0.803419	0.264668	23	13	1.76923	36
CHEMBL5608	4	0	0	19	0.173913	NAN	0.173913	NAN	1	0.296296	NAN	62	0	#DIV/0!	62
CHEMBL5261	3	1	1	59	0.0483871	0.5	0.0625	0.274194	0.75	0.0909091	0.354839	6	2	3	8
CHEMBL5518	4	1	1	2	0.666667	0.5	0.625	0.583333	0.8	0.727273	0.583333	3	2	1.5	5
CHEMBL5650	2	0	1	1	0.666667	0	0.5	0.333333	0.666667	0.666667	0.333333	127	1	127	128
CHEMBL5719	49	1	7	78	0.385827	0.125	0.37037	0.255413	0.875	0.535519	0.228346	2	8	0.25	10
CHEMBL5818	0	0	1	2	0	0	0	0	0	NAN	0	43	1	43	44
CHEMBL6166	22	21	14	21	0.511628	0.6	0.551282	0.555814	0.611111	0.556962	0.465116	3	35	0.0857143	38
CHEMBL5627	2	0	0	1	0.666667	NAN	0.666667	NAN	1	0.8	NAN	4	0	#DIV/0!	4
CHEMBL5794	1	0	1	3	0.25	0	0.2	0.125	0.5	0.333333	0.25	4	1	4	5
CHEMBL1075167	1	0	0	3	0.25	NAN	0.25	NAN	1	0.4	NAN	403	0	#DIV/0!	403
CHEMBL1075104	271	18	36	132	0.672457	0.333333	0.632385	0.502895	0.882736	0.76338	0.625218	0	54	0	54

## Sheet: MA
TARGET	TRUE POSITIVE	TRUE NEGATIVE	FALSE POSITIVE	FALSE NEGATIVE	SENSITIVITY	SPECIFICITY	ACCURACY	BALANCED ACCURACY	PRECISION	F1	ROC AUC	N of actives	N of inactives	actives to inactives ratio	N of Compounds
CHEMBL1862	104	32	17	432	0.19403	0.653061	0.232479	0.423546	0.859504	0.316591	0.495659	536	49	10.9388	585
CHEMBL203	633	110	65	125	0.835092	0.628571	0.796356	0.731832	0.906877	0.869505	0.816464	758	175	4.33143	933
CHEMBL1981	57	14	6	32	0.640449	0.7	0.651376	0.670225	0.904762	0.75	0.776966	89	20	4.45	109
CHEMBL1824	46	31	9	17	0.730159	0.775	0.747573	0.752579	0.836364	0.779661	0.79127	63	40	1.575	103
CHEMBL1913	60	36	6	99	0.377358	0.857143	0.477612	0.617251	0.909091	0.533333	0.616352	159	42	3.78571	201
CHEMBL1957	230	24	27	408	0.360502	0.470588	0.36865	0.415545	0.894942	0.513966	0.399164	638	51	12.5098	689
CHEMBL1936	40	23	10	56	0.416667	0.69697	0.488372	0.556818	0.8	0.547945	0.616793	96	33	2.90909	129
CHEMBL3629	150	23	45	156	0.490196	0.338235	0.462567	0.414216	0.769231	0.598802	0.390955	306	68	4.5	374
CHEMBL2468	5	2	1	4	0.555556	0.666667	0.583333	0.611111	0.833333	0.666667	0.518519	9	3	3	12
CHEMBL3142	17	5	13	35	0.326923	0.277778	0.314286	0.30235	0.566667	0.414634	0.307692	52	18	2.88889	70
CHEMBL3961	3	2	0	2	0.6	1	0.714286	0.8	1	0.75	0.6	5	2	2.5	7
CHEMBL258	14	16	8	30	0.318182	0.666667	0.441176	0.492424	0.636364	0.424242	0.557765	44	24	1.83333	68
CHEMBL260	167	16	27	45	0.787736	0.372093	0.717647	0.579914	0.860825	0.82266	0.675954	212	43	4.93023	255
CHEMBL262	109	29	8	97	0.529126	0.783784	0.567901	0.656455	0.931624	0.674923	0.741144	206	37	5.56757	243
CHEMBL2426	0	0	1	3	0	0	0	0	0	NAN	0	3	1	3	4
CHEMBL3650	54	16	36	299	0.152975	0.307692	0.17284	0.230333	0.6	0.243792	0.149216	353	52	6.78846	405
CHEMBL4708	7	1	3	1	0.875	0.25	0.666667	0.5625	0.7	0.777778	0.78125	8	4	2	12
CHEMBL2828	6	3	10	7	0.461538	0.230769	0.346154	0.346154	0.375	0.413793	0.254438	13	13	1	26
CHEMBL267	209	27	35	135	0.607558	0.435484	0.581281	0.521521	0.856557	0.710884	0.572956	344	62	5.54839	406
CHEMBL2527	5	1	0	12	0.294118	1	0.333333	0.647059	1	0.454545	0.764706	17	1	17	18
CHEMBL2534	38	66	36	385	0.0898345	0.647059	0.198095	0.368447	0.513514	0.152918	0.261137	423	102	4.14706	525
CHEMBL2431	339	3	28	16	0.95493	0.0967742	0.88601	0.525852	0.923706	0.939058	0.639527	355	31	11.4516	386
CHEMBL4816	0	0	1	3	0	0	0	0	0	NAN	0	3	1	3	4
CHEMBL3476	9	2	0	6	0.6	1	0.647059	0.8	1	0.75	0.9	15	2	7.5	17
CHEMBL1991	13	1	6	14	0.481481	0.142857	0.411765	0.312169	0.684211	0.565217	0.259259	27	7	3.85714	34
CHEMBL2185	215	30	20	239	0.473568	0.6	0.486111	0.536784	0.914894	0.624093	0.566035	454	50	9.08	504
CHEMBL3231	59	11	9	20	0.746835	0.55	0.707071	0.648418	0.867647	0.802721	0.622785	79	20	3.95	99
CHEMBL2147	384	30	29	629	0.379072	0.508475	0.386194	0.443773	0.929782	0.538569	0.402814	1013	59	17.1695	1072
CHEMBL3032	8	2	0	2	0.8	1	0.833333	0.9	1	0.888889	1	10	2	5	12
CHEMBL2148	562	92	97	452	0.554241	0.486772	0.543641	0.520507	0.852807	0.671847	0.524561	1014	189	5.36508	1203
CHEMBL4237	0	0	1	2	0	0	0	0	0	NAN	0	2	1	2	3
CHEMBL3582	0	1	0	24	0	1	0.04	0.5	NAN	NAN	1	24	1	24	25
CHEMBL2938	3	4	0	3	0.5	1	0.7	0.75	1	0.666667	0.833333	6	4	1.5	10
CHEMBL2595	0	1	0	1	0	1	0.5	0.5	NAN	NAN	1	1	1	1	2
CHEMBL3863	0	1	0	2	0	1	0.333333	0.5	NAN	NAN	0.5	2	1	2	3
CHEMBL1906	14	6	2	11	0.56	0.75	0.606061	0.655	0.875	0.682927	0.74	25	8	3.125	33
CHEMBL2599	282	79	55	1270	0.181701	0.589552	0.214116	0.385627	0.836795	0.298571	0.31401	1552	134	11.5821	1686
CHEMBL3024	20	17	0	16	0.555556	1	0.698113	0.777778	1	0.714286	0.689542	36	17	2.11765	53
CHEMBL2959	20	3	0	14	0.588235	1	0.621622	0.794118	1	0.740741	0.862745	34	3	11.3333	37
CHEMBL2835	860	34	18	295	0.744589	0.653846	0.740679	0.699217	0.979499	0.84604	0.775142	1155	52	22.2115	1207
CHEMBL2971	1114	75	102	502	0.689356	0.423729	0.663134	0.556543	0.916118	0.786723	0.579257	1616	177	9.12994	1793
CHEMBL1868	32	4	7	25	0.561404	0.363636	0.529412	0.46252	0.820513	0.666667	0.406699	57	11	5.18182	68
CHEMBL279	735	143	131	422	0.635264	0.521898	0.613557	0.578581	0.84873	0.726644	0.602083	1157	274	4.22263	1431
CHEMBL2850	18	2	1	15	0.545455	0.666667	0.555556	0.606061	0.947368	0.692308	0.69697	33	3	11	36
CHEMBL4273	0	1	0	1	0	1	0.5	0.5	NAN	NAN	0	1	1	1	2
CHEMBL2208	34	1	42	8	0.809524	0.0232558	0.411765	0.41639	0.447368	0.576271	0.436323	42	43	0.976744	85
CHEMBL2973	311	29	66	199	0.609804	0.305263	0.561983	0.457534	0.824934	0.70124	0.482663	510	95	5.36842	605
CHEMBL2695	259	81	190	217	0.544118	0.298893	0.455154	0.421505	0.576837	0.56	0.434975	476	271	1.75646	747
CHEMBL4045	10	0	0	5	0.666667	NAN	0.666667	NAN	1	0.8	NAN	15	0	#DIV/0!	15
CHEMBL2689	26	3	2	2	0.928571	0.6	0.878788	0.764286	0.928571	0.928571	0.907143	28	5	5.6	33
CHEMBL4179	27	6	1	29	0.482143	0.857143	0.52381	0.669643	0.964286	0.642857	0.568878	56	7	8	63
CHEMBL2637	26	21	6	80	0.245283	0.777778	0.353383	0.51153	0.8125	0.376812	0.588749	106	27	3.92593	133
CHEMBL3587	82	1	2	17	0.828283	0.333333	0.813725	0.580808	0.97619	0.896175	0.565657	99	3	33	102
CHEMBL3717	706	64	48	212	0.769063	0.571429	0.747573	0.670246	0.93634	0.844498	0.663807	918	112	8.19643	1030
CHEMBL3616	3	1	0	2	0.6	1	0.666667	0.8	1	0.75	0.6	5	1	5	6
CHEMBL2801	1	1	0	15	0.0625	1	0.117647	0.53125	1	0.117647	0.625	16	1	16	17
CHEMBL3116	214	8	20	161	0.570667	0.285714	0.550868	0.42819	0.91453	0.702791	0.406667	375	28	13.3929	403
CHEMBL2543	1	0	1	2	0.333333	0	0.25	0.166667	0.5	0.4	0.333333	3	1	3	4
CHEMBL299	1	17	2	14	0.0666667	0.894737	0.529412	0.480702	0.333333	0.111111	0.273684	15	19	0.789474	34
CHEMBL3045	20	3	0	219	0.083682	1	0.0950413	0.541841	1	0.15444	0.969317	239	3	79.6667	242
CHEMBL4040	290	47	29	612	0.321508	0.618421	0.344581	0.469964	0.909091	0.47502	0.526943	902	76	11.8684	978
CHEMBL301	31	36	11	111	0.21831	0.765957	0.354497	0.492134	0.738095	0.336957	0.570423	142	47	3.02128	189
CHEMBL2250	5	0	1	4	0.555556	0	0.5	0.277778	0.833333	0.666667	0	9	1	9	10
CHEMBL2793	1	1	0	4	0.2	1	0.333333	0.6	1	0.333333	0.2	5	1	5	6
CHEMBL1955	14	8	4	20	0.411765	0.666667	0.478261	0.539216	0.777778	0.538462	0.578431	34	12	2.83333	46
CHEMBL1841	13	17	7	15	0.464286	0.708333	0.576923	0.58631	0.65	0.541667	0.64881	28	24	1.16667	52
CHEMBL3234	2	8	1	54	0.0357143	0.888889	0.153846	0.462302	0.666667	0.0677966	0.654762	56	9	6.22222	65
CHEMBL3905	10	4	3	11	0.47619	0.571429	0.5	0.52381	0.769231	0.588235	0.585034	21	7	3	28
CHEMBL2815	132	139	49	603	0.179592	0.739362	0.293608	0.459477	0.729282	0.28821	0.370589	735	188	3.90957	923
CHEMBL2742	105	21	6	359	0.226293	0.777778	0.256619	0.502035	0.945946	0.365217	0.566491	464	27	17.1852	491
CHEMBL4101	5	10	8	10	0.333333	0.555556	0.454545	0.444444	0.384615	0.357143	0.418519	15	18	0.833333	33
CHEMBL308	46	22	37	39	0.541176	0.372881	0.472222	0.457029	0.554217	0.547619	0.405783	85	59	1.44068	144
CHEMBL2292	23	30	20	18	0.560976	0.6	0.582418	0.580488	0.534884	0.547619	0.623415	41	50	0.82	91
CHEMBL2996	0	1	0	6	0	1	0.142857	0.5	NAN	NAN	0.666667	6	1	6	7
CHEMBL2276	227	45	41	76	0.749175	0.523256	0.699229	0.636215	0.847015	0.795096	0.753972	303	86	3.52326	389
CHEMBL2007	22	5	0	32	0.407407	1	0.457627	0.703704	1	0.578947	0.666667	54	5	10.8	59
CHEMBL3920	6	20	1	68	0.0810811	0.952381	0.273684	0.516731	0.857143	0.148148	0.591377	74	21	3.52381	95
CHEMBL4282	457	124	79	235	0.660405	0.610837	0.649162	0.635621	0.852612	0.7443	0.607634	692	203	3.40887	895
CHEMBL1974	171	30	16	114	0.6	0.652174	0.607251	0.626087	0.914439	0.724576	0.658963	285	46	6.19565	331
CHEMBL3553	50	48	10	126	0.284091	0.827586	0.418803	0.555839	0.833333	0.423729	0.510776	176	58	3.03448	234
CHEMBL3009	17	0	3	7	0.708333	0	0.62963	0.354167	0.85	0.772727	0.5	24	3	8	27
CHEMBL2345	112	4	16	21	0.842105	0.2	0.75817	0.521053	0.875	0.858238	0.456015	133	20	6.65	153
CHEMBL3055	6	4	10	2	0.75	0.285714	0.454545	0.517857	0.375	0.5	0.589286	8	14	0.571429	22
CHEMBL1844	9	33	0	222	0.038961	1	0.159091	0.519481	1	0.075	0.646596	231	33	7	264
CHEMBL4128	4	1	0	10	0.285714	1	0.333333	0.642857	1	0.444444	0.285714	14	1	14	15
CHEMBL3529	20	2	1	77	0.206186	0.666667	0.22	0.436426	0.952381	0.338983	0.426117	97	3	32.3333	100
CHEMBL4501	0	1	1	9	0	0.5	0.0909091	0.25	0	NAN	0.388889	9	2	4.5	11
CHEMBL331	420	17	4	227	0.64915	0.809524	0.654192	0.729337	0.990566	0.784314	0.826452	647	21	30.8095	668
CHEMBL4036	15	10	4	5	0.75	0.714286	0.735294	0.732143	0.789474	0.769231	0.821429	20	14	1.42857	34
CHEMBL4630	127	6	2	75	0.628713	0.75	0.633333	0.689356	0.984496	0.767372	0.70297	202	8	25.25	210
CHEMBL4439	27	38	1	10	0.72973	0.974359	0.855263	0.852044	0.964286	0.830769	0.883576	37	39	0.948718	76
CHEMBL2073	23	21	2	10	0.69697	0.913043	0.785714	0.805007	0.92	0.793103	0.827404	33	23	1.43478	56
CHEMBL3357	9	1	0	6	0.6	1	0.625	0.8	1	0.75	0.666667	15	1	15	16
CHEMBL3778	91	15	11	115	0.441748	0.576923	0.456897	0.509335	0.892157	0.590909	0.536594	206	26	7.92308	232
CHEMBL4722	146	91	17	611	0.192867	0.842593	0.273988	0.51773	0.895706	0.317391	0.501162	757	108	7.00926	865
CHEMBL3797	2	34	0	8	0.2	1	0.818182	0.6	1	0.333333	0.711765	10	34	0.294118	44
CHEMBL3935	11	2	0	2	0.846154	1	0.866667	0.923077	1	0.916667	0.884615	13	2	6.5	15
CHEMBL3831	1	0	1	1	0.5	0	0.333333	0.25	0.5	0.5	0	2	1	2	3
CHEMBL3829	1	1	0	1	0.5	1	0.666667	0.75	1	0.666667	0.5	2	1	2	3
CHEMBL3788	45	0	0	4	0.918367	NAN	0.918367	NAN	1	0.957447	NAN	49	0	#DIV/0!	49
CHEMBL3982	1	0	0	1	0.5	NAN	0.5	NAN	1	0.666667	NAN	2	0	#DIV/0!	2
CHEMBL2068	7	6	1	20	0.259259	0.857143	0.382353	0.558201	0.875	0.4	0.47619	27	7	3.85714	34
CHEMBL3983	86	12	17	65	0.569536	0.413793	0.544444	0.491665	0.834951	0.677165	0.394839	151	29	5.2069	180
CHEMBL4223	3	0	1	2	0.6	0	0.5	0.3	0.75	0.666667	0	5	1	5	6
CHEMBL4224	26	2	12	13	0.666667	0.142857	0.528302	0.404762	0.684211	0.675325	0.459707	39	14	2.78571	53
CHEMBL4225	1	0	1	2	0.333333	0	0.25	0.166667	0.5	0.4	0.333333	3	1	3	4
CHEMBL3835	4	1	1	0	1	0.5	0.833333	0.75	0.8	0.888889	1	4	2	2	6
CHEMBL3836	122	1	19	7	0.945736	0.05	0.825503	0.497868	0.865248	0.903704	0.415891	129	20	6.45	149
CHEMBL4599	140	1	145	2	0.985915	0.00684932	0.489583	0.496382	0.491228	0.655738	0.486253	142	146	0.972603	288
CHEMBL4601	3	23	0	7	0.3	1	0.787879	0.65	1	0.461538	0.582609	10	23	0.434783	33
CHEMBL4202	3	0	0	1	0.75	NAN	0.75	NAN	1	0.857143	NAN	4	0	#DIV/0!	4
CHEMBL4203	3	0	0	5	0.375	NAN	0.375	NAN	1	0.545455	NAN	8	0	#DIV/0!	8
CHEMBL4204	47	10	6	163	0.22381	0.625	0.252212	0.424405	0.886792	0.357414	0.384821	210	16	13.125	226
CHEMBL4523	211	63	30	428	0.330203	0.677419	0.374317	0.503811	0.875519	0.479545	0.496693	639	93	6.87097	732
CHEMBL4525	24	3	3	3	0.888889	0.5	0.818182	0.694444	0.888889	0.888889	0.691358	27	6	4.5	33
CHEMBL4852	2	0	0	5	0.285714	NAN	0.285714	NAN	1	0.444444	NAN	7	0	#DIV/0!	7
CHEMBL2041	69	20	21	88	0.43949	0.487805	0.449495	0.463648	0.766667	0.558704	0.514059	157	41	3.82927	198
CHEMBL4482	89	3	9	28	0.760684	0.25	0.713178	0.505342	0.908163	0.827907	0.561966	117	12	9.75	129
CHEMBL5251	414	13	39	24	0.945205	0.25	0.871429	0.597603	0.913907	0.929293	0.628995	438	52	8.42308	490
CHEMBL5491	0	7	0	15	0	1	0.318182	0.5	NAN	NAN	0.314286	15	7	2.14286	22
CHEMBL5145	98	13	15	143	0.406639	0.464286	0.412639	0.435462	0.867257	0.553672	0.420865	241	28	8.60714	269
CHEMBL4454	4	4	1	4	0.5	0.8	0.615385	0.65	0.8	0.615385	0.7	8	5	1.6	13
CHEMBL5147	13	4	1	27	0.325	0.8	0.377778	0.5625	0.928571	0.481481	0.655	40	5	8	45
CHEMBL5600	1	0	0	6	0.142857	NAN	0.142857	NAN	1	0.25	NAN	7	0	#DIV/0!	7
CHEMBL4895	14	1	2	8	0.636364	0.333333	0.6	0.484848	0.875	0.736842	0.666667	22	3	7.33333	25
CHEMBL4897	1	1	3	2	0.333333	0.25	0.285714	0.291667	0.25	0.285714	0.166667	3	4	0.75	7
CHEMBL4898	12	4	1	94	0.113208	0.8	0.144144	0.456604	0.923077	0.201681	0.622642	106	5	21.2	111
CHEMBL4899	0	0	0	4	0	NAN	0	NAN	NAN	NAN	NAN	4	0	#DIV/0!	4
CHEMBL4900	21	0	0	16	0.567568	NAN	0.567568	NAN	1	0.724138	NAN	37	0	#DIV/0!	37
CHEMBL4247	361	17	16	26	0.932817	0.515152	0.9	0.723984	0.95756	0.945026	0.643881	387	33	11.7273	420
CHEMBL4575	8	3	1	5	0.615385	0.75	0.647059	0.682692	0.888889	0.727273	0.557692	13	4	3.25	17
CHEMBL4576	1	0	0	3	0.25	NAN	0.25	NAN	1	0.4	NAN	4	0	#DIV/0!	4
CHEMBL4578	18	20	5	707	0.0248276	0.8	0.0506667	0.412414	0.782609	0.0481283	0.331366	725	25	29	750
CHEMBL5407	494	4	17	46	0.914815	0.190476	0.887701	0.552646	0.966732	0.940057	0.685802	540	21	25.7143	561
CHEMBL5408	18	4	2	75	0.193548	0.666667	0.222222	0.430108	0.9	0.318584	0.419355	93	6	15.5	99
CHEMBL5314	7	3	0	4	0.636364	1	0.714286	0.818182	1	0.777778	0.757576	11	3	3.66667	14
CHEMBL5330	8	105	40	3	0.727273	0.724138	0.724359	0.725705	0.166667	0.271186	0.752978	11	145	0.0758621	156
CHEMBL5331	9	5	15	3	0.75	0.25	0.4375	0.5	0.375	0.5	0.6625	12	20	0.6	32
CHEMBL5469	3	2	0	1	0.75	1	0.833333	0.875	1	0.857143	0.75	4	2	2	6
CHEMBL5543	36	13	14	3	0.923077	0.481481	0.742424	0.702279	0.72	0.808989	0.663818	39	27	1.44444	66
CHEMBL5568	41	2	11	18	0.694915	0.153846	0.597222	0.424381	0.788462	0.738739	0.452412	59	13	4.53846	72
CHEMBL5608	2	0	0	21	0.0869565	NAN	0.0869565	NAN	1	0.16	NAN	23	0	#DIV/0!	23
CHEMBL5261	5	1	1	57	0.0806452	0.5	0.09375	0.290323	0.833333	0.147059	0.435484	62	2	31	64
CHEMBL5518	4	1	1	2	0.666667	0.5	0.625	0.583333	0.8	0.727273	0.666667	6	2	3	8
CHEMBL5650	2	0	1	1	0.666667	0	0.5	0.333333	0.666667	0.666667	0.333333	3	1	3	4
CHEMBL5719	34	4	4	93	0.267717	0.5	0.281481	0.383858	0.894737	0.412121	0.242126	127	8	15.875	135
CHEMBL5818	0	1	0	2	0	1	0.333333	0.5	NAN	NAN	0	2	1	2	3
CHEMBL6166	18	20	15	25	0.418605	0.571429	0.487179	0.495017	0.545455	0.473684	0.472425	43	35	1.22857	78
CHEMBL5627	0	0	0	3	0	NAN	0	NAN	NAN	NAN	NAN	3	0	#DIV/0!	3
CHEMBL5794	1	1	0	3	0.25	1	0.4	0.625	1	0.4	0.25	4	1	4	5
CHEMBL1075167	0	0	0	4	0	NAN	0	NAN	NAN	NAN	NAN	4	0	#DIV/0!	4
CHEMBL1075104	263	18	36	140	0.652605	0.333333	0.61488	0.492969	0.879599	0.749288	0.594982	403	54	7.46296	457
